# Supplementary material for: How conspecific and allospecific eggs and larvae drive oviposition preference in Drosophila
Source: Chem Senses. 2024 Apr 12;49:bjae012. doi: 10.1093/chemse/bjae012 (PMC11017781; doi:10.1093/chemse/bjae012)
Supplement: bjae012_suppl_Supplementary_Tables_S1 [file bjae012_suppl_supplementary_tables_s1.xlsx]

## Sheet: Table S2
	Male specific compounds
	Compound name	Positive species*	Negative species**	Kovat's Index	Chemical Formula	Exact Mass	M/Z	Boiling Temp. (predicted from SciFinder)
	(Z)-11-Octadecen-1-yl acetate	D. eugracilis, D. funebris, D. hypocausta, D. immigrans, D. melanogaster, D. pseudoobscura, D. simulans, D. yakuba		2193	C20H38O2	310.29	250	379 ± 11
	(Z)-10-Heneicosene	D. virilis		2076	C21H42	294.33	294	369 ± 9
	rac-2-Tridecyl acetate		D. arizonae, D. busckii	1628	C15H30O2	242.22	182	281 ± 8
	2-Heptadecanone		D. busckii	1904	C17H34O	254.26	254	320 ± 5
	2-Pentadecanone	D. busckii		1704	C15H30O	226.23	226	experimental: 294
	rac-2-Pentadecyl acetate		D. busckii	1832	C17H34O2	270.26	210	312 ± 10
	rac-(Z)-10-Heptadecen-2-yl acetate	D. mojavensis wrig.		2001	C19H36O2	296.27	236	~376 ± 21
	(Z)-7-Tricosene	D. melanogaster		2269	C23H46	322.36	322	399 ± 9
	(Z)-7-Pentacosene	D. melanogaster		2475	C25H50	350.39	350	428 ± 12
	(Z)-11-Hexadecen-1-yl acetate	D. immigrans		1999	C18H34O2	282.26	222	349 ± 11
	rac-2-Heptadecyl acetate		D. mojavensis wrig.	2024	C19H38O2	298.29	238	341 ± 10
	(Z,Z)-19,22-Octacosadien-1-yl acetate		D. mojavensis wrig.	3359	C30H56O2	448.43	448	> 500
	(Z)-11-Eicosen-1-yl acetate		D. hypocausta	2386	C22H42O2	338.32	278	409 ± 14
	(Z)-11-Docosen-1-yl acetate	D. nebulosa, D. willistoni		2578	C24H46	334.36	306	~437 ± 14
	Methyl myristoleate	D. willistoni		1714	C15H28O2	240.21	208	307 ± 21
	Female specific compounds
	Compound name	Positive species*	Negative species**	Kovat's Index	Chemical Formula	Exact Mass	M/Z	Boiling Temp. Predicted from SciFinder
	(Z,Z)-7,11-Pentacosadiene	D. melanogaster		2478.07	C25H48	348.38	348	430 ± 15
	(Z,Z)-7,11-Heptacosadiene	D. melanogaster, D. virilis		2686.89	C27H52	376.41	376.41	455 ± 15
	(Z,Z)-7,11-Nonacosadiene	D. melanogaster, D. virilis		2887.36	C29H56	404.44	404.44	481 ± 15
	Unidentified 4		D. virilis	3257.78	C32 (?)	-	-	-
	2-Methyltriacontane		D. hypocausta	3290.3	C31H64	436.5	436.5	428 ± 8
	Unidentified 5		D. virilis	3293.37	C32 (?)	-	-	-
	(Z,Z)-9,23-Tritriacontadiene	D. willistoni		3469.35	C33H64	460.5	460.5	529 ± 17
	*Positive species: species in which the compound was described in adults (Khallaf et al., 2021), and we found it in eggs also.
	**Negative species: species in which the compound was described in adults (Khallaf et al., 2021), but we did not find it in eggs
