# Supplementary material for: How conspecific and allospecific eggs and larvae drive oviposition preference in Drosophila
Source: Chem Senses. 2024 Apr 12;49:bjae012. doi: 10.1093/chemse/bjae012 (PMC11017781; doi:10.1093/chemse/bjae012)
Supplement: bjae012_suppl_Supplementary_Tables_S2 [file bjae012_suppl_supplementary_tables_s2.xlsx]

## Sheet: Table S1
no.	Species	Food	NCBI taxonomy	Stock no. (NDSSC or Kyoto)	Reference
1	Drosophila arizonae	Normal	Drosophilinae; Drosophilini; Drosophila; Drosophila; repleta group; mulleri subgroup; mojavensis species complex	15081‐1271.35	Sanchez-Flores A et al., G3, 2016
2	Drosophila busckii	Normal	Drosophilinae; Drosophilini; Drosophila; Dorsilopha	13000‐0081.00	Lowe TM et al., Nucleic Acids Res, 1997
3	Drosophila eugracilis	Normal	Drosophilinae; Drosophilini; Drosophila; Sophophora; melanogaster group; eugracilis subgroup	14026‐0451.02	Lowe TM et al., Nucleic Acids Res, 1997
4	Drosophila funebris	Normal	Drosophilinae; Drosophilini; Drosophila; Drosophila; funebris group; funebris subgroup	15120‐1911.05	Khallaf et al., Nat Commun, 2021
5	Drosophila hypocausta	Normal	Drosophilinae; Drosophilini; Drosophila; Drosophila; immigrans group; hypocausta subgroup	15115‐1871.04	Khallaf et al., Nat Commun, 2021
6	Drosophila immigrans	Normal	Drosophilinae; Drosophilini; Drosophila; Drosophila; immigrans group; immigrans subgroup	15111‐1731.10	Khallaf et al., Nat Commun, 2021
7	Drosophila melanogaster	Normal	Drosophilinae; Drosophilini; Drosophila; Sophophora; melanogaster group; melanogaster subgroup	Hansson's lab	Adams MD et al., Science, 2000
8	Drosophila moj.wrigleyi	Normal	Drosophilinae; Drosophilini; Drosophila; Drosophila; repleta group; mulleri subgroup; mojavensis species complex	15081‐1352.22	Drosophila 12 Genomes Consortium. et al., Nature, 2007
9	Drosophila mulleri	Normal	Drosophilinae; Drosophilini; Drosophila; Drosophila; repleta group; mulleri subgroup; mulleri species complex	15081‐1371.01	Khallaf et al., Nat Commun, 2021
10	Drosophila nasuta	Normal	Drosophilinae; Drosophilini; Drosophila; Drosophila; immigrans group; nasuta subgroup	15112‐178.01	Mohanty S et al., Mol Genet Genomics, 2017
11	Drosophila nebulosa	Normal	Drosophilinae; Drosophilini; Drosophila; Sophophora; willistoni group; bocainensis subgroup	14030‐0761.00	Khallaf et al., Nat Commun, 2021
12	Drosophila pseudoobscura	Normal	Drosophilinae; Drosophilini; Drosophila; Sophophora; obscura group; pseudoobscura subgroup	15030-1161.03	Richards S et al., Genome Res, 2005
13	Drosophila simulans	Normal	Drosophilinae; Drosophilini; Drosophila; Sophophora; melanogaster group; melanogaster subgroup	14021‐0251.01	Hu TT et al., Genome Res, 2013
14	Drosophila virilis	Normal	Drosophilinae; Drosophilini; Drosophila; Drosophila; virilis group	15010‐1051.00	Drosophila 12 Genomes Consortium. et al., Nature, 2007
15	Drosophila willistoni	Normal	Drosophilinae; Drosophilini; Drosophila; Sophophora; willistoni group; willistoni subgroup	14030‐0811.24	Drosophila 12 Genomes Consortium. et al., Nature, 2007
16	Drosophila yakuba	Normal	Drosophilinae; Drosophilini; Drosophila; Sophophora; melanogaster group; melanogaster subgroup	14021‐0261.40	Drosophila 12 Genomes Consortium. et al., Nature, 2007
